# Supplementary material for: Ergosterol Peroxide Disrupts Triple-Negative Breast Cancer Mitochondrial Function and Inhibits Tumor Growth and Metastasis
Source: Int J Mol Sci. 2025 May 10;26(10):4588. doi: 10.3390/ijms26104588 (PMC12111164; doi:10.3390/ijms26104588)
Supplement: Supplementary file 1 [file ijms-26-04588-s001.zip]

Archive with 1 entries (1 files):
- ijms-3602915-supplementary.pdf
